# Supplementary material for: Nicotinamide Mononucleotide Supplementation Alleviates Doxorubicin-Induced Multi-Organ Fibrosis
Source: Int J Mol Sci. 2024 May 13;25(10):5303. doi: 10.3390/ijms25105303 (PMC11120852; doi:10.3390/ijms25105303)
Supplement: Supplementary file 1 [file ijms-25-05303-s001.zip]

Archive with 1 entries (1 files):
- ijms-2989017-supplementary.pdf
